# Supplementary material for: Syndromic Surveillance Systems for Mass Gatherings: A Scoping Review
Source: Int J Environ Res Public Health. 2022 Apr 13;19(8):4673. doi: 10.3390/ijerph19084673 (PMC9026395; doi:10.3390/ijerph19084673)
Supplement: Supplementary file 1 [file ijerph-19-04673-s001.zip]

Archive with 2 entries (2 files):
- Supplementary S1,S2.pdf
- Supplementary Table S1.xlsx
