# Supplementary material for: Syndromic Surveillance Systems for Mass Gatherings: A Scoping Review
Source: Int J Environ Res Public Health. 2022 Apr 13;19(8):4673. doi: 10.3390/ijerph19084673 (PMC9026395; doi:10.3390/ijerph19084673)
Supplement: Supplementary file 1 [file ijerph-19-04673-s001.zip › Supplementary Table S1.xlsx]

## Sheet: Data
Publication	System Name	Location	Dates of event/event duration	Gathering type (e.g. music festival, sporting event, cultural, etc.)	Number of attendees	System built for event or priorly in place?	Syndromes of Interest	Data Sources	Data Pipeline	Temporality of data processing (e.g. real-time or end-of-day)	Preparation	Processing procedure (e.g. automated aberration detection or manual data inspection)	Algorithm used (if automated)	Software Used	# people who sought care	most common syndromic diagnosis	Discussion	Limitations	Notes
Ayala, et. Al., 2016	Hospital and Urgent Care Syndromic Surveillance/ER Syndromic Surveillance/Real-time Onsite Syndromic Surveillance	Maricopa County, Arizona, USA	December 31st, 2014 - February 6th, 2015	Sporting	Super Bowl XLIX (~68k) Fiesta Bowl (~50k) Pro Bowl (~63k) NFL Experience (~165k) Waste Man. Open (~564k)	Hospital and Urgent Care Syndromic Surveillance: Developed for event ER Syndromic Surveillance: Previously existed (but enhanced) Real-time Onsite Syndromic Surveillance: Previously existed (but enhanced)	Gastrointestinal illness (GI) Influenza-like illness (ILI) Rash illness Neurological illness	Hospital and Urgent Care Syndromic Surveillance: Surveys/reports of hotel/urgent care personnel (reports of syndrome presentation) ER Syndromic Surveillance: ED clinical notes Real-time Onsite Syndromic Surveillance: Data from patient interviews from first aid stations (e.g. seating data, symptoms, demographics, natura of injury, if any)	Hospital and Urgent Care Syndromic Surveillance: Hotel staff surveys -> Maricopa County Department of Health ER Syndromic Surveillance: ER Visit Data -> BioSense -> MCDPH Real-time Onsite syndromic surveillance: Onsite survey data (from secure online system) -> MCDPH	Hospital and Urgent Care Syndromic Surveillance: 24 hours ER Syndromic Surveillance: 24 hours Real-time Onsite syndromic surveillance: Real-time	Hospital and Urgent Care Syndromic Surveillance: Facilities identified were invited to participate, then given instructions on how to fill out daily surveys. ER Syndromic Surveillance: Coordination between ADHS and CDC for the implementation of the BioSense platform as well as a custom R program for information extraction Real-time Onsite syndromic surveillance: MCDPH worked with local EMS agenci…	Hospital and Urgent Care Syndromic Surveillance: Staff were asked to fill out the survey on syndrome presentation daily, which was updated into MCDPH database ER Syndromic Surveillance: Daily reports including time series graphs of ED visits for GI and ILI in addition to aberration detection (above baseline) through BioSense. R was used to search clinical notes for super bowl-related terms, patei…	BioSense 2.0 Cumulative Sum 2 (C2)	BioSense 2.0 (for syndromic surveillance infrastructure) R (for keyword searches)			32 hospital/urgent care and 16 hospitals partook in reporting Real-time mapping had high potential for identifying clusters quickly and early Data from first aid clinics was quick and easy to analyze by health department staff. The injuries questions were also useful for giving feedback to organizers on what type of interventions to implement (e.g. additional signange at NFL experience about impo…	Reports from hotels were limited. Lack of buy-in from hotel partners (could have been increased with more preparation/coordination)\ Dispatcher data was not helpful, as it was very limited. It would have been better to have fire department data electronically available	High degree of cooperation between different departments and facilities The reported systems are part of a larger public health surveillance infrastructure prepared for the events
Kajita, et. Al., 2017	LA County Syndromic Surveillance System	Los Angeles, Los Angeles County, USA	July 25 - August 3, 2015	Sporting	2015 Special Olympics LA (~550k)	Previously existed (but enhanced)	Neurologic illness Rash illness Repiratory illness ILI heat-related illness Syncope Seizures Ricin category A	ED data (chief complaints, triage notes, diagnosis info)from four medical groups at 10 hospitals Poison Control and coroner-investigated death data	ED -> Los Angeles County Department of Public Health->internal website/daily summary report California Poison Control System/LA County Coroner -> LACDPH	24 hours	Two weeks before event, nurses from LA County's Acute Communicable Disease Control Program emailed a letter to infection preventionists at all participating hospitals, requesting that ED staff members proactively tag patient records of known attendees with “Special Olympics” in their chief complaint data field. Hospital IT staff was educated about how to enter data into syndromic feed. Screenshot…	Data queries run each morning and keyword searches were conducted tom flag patients tagged with the " Special Olympics" phrase or references to any of the aforementioned syndromes or "LA International airport" Keyword searches run on patient-stated/coded chief complaints, preliminary and coded diagnoses, and triage notes. The syndromic team received automated email alerts with lists of flagged pa…	C1, C2, and C3 algorithms (EARS cumulative sum)	SAS 9.3 (for queries and database management) SaTScan 8.0 (for spatial analysis) ArcMap 10.2.2 (for cluster visualization) Python 2.7 (for automating ArcMap processes) Microsoft word (for daily summary report)			Attendees of multievent, multilocation mass gatherings may have a range of health conditions and exposures. Because only a small subset of an individual’s chief complaints may appear in syndromic data, ED influxes by multiple patients who have attended the same event may be diluted across several syndrome categories and over time. If health conditions with specific or immediately manifested acute…	Because only a small subset of an individual’s chief complaints may appear in syndromic data, ED influxes by multiple patients who have attended the same event may be diluted across several syndrome categories and over time. If health conditions with specific or immediately manifested acute symptoms are excluded, it is likely that only largescale morbidities among mass-gathering attendees would g…	High degree of cooperation between multiple departments and facilities Proactive patient tagging is a useful strategy for focusing surveillance system on mass gathering
Bien et. Al., 2020	Health Early Warning System (HEWS)	Saudi Arabia	August 9, 2019 - August 14, 2019	Religious	Hajj (2.5 million)	Developed for event (but integrated with pre-existing data management technology)	Acute febrile syndrome without rash Acute febrile syndrome with rash Acute febrile syndrome with neurological manifestation Acute jaundice syndrome Acute flaccid paralysis (AFP) Acute haemorrhagic fever Severe acute respiratory infections Acute respiratory distress syndrome Acute watery diarrhoea Acute bloody diarrhoea	Emergency and outpatient departments of 16 Ministry of Health hospitals: raw data (e.g. demographics, ICD 10 provisional diagnoses)	Hospital ED/Outpatient Electronic medical record -> Central HEWS database	Hourly		1. Raw data from hospital EMRs was pooled into central web-based database 2. Defined logic was applied to raw data (e.g. ICD-10 codes) to generate automated alarm on HEWS dashboard. Alarms were based on WHO benchmarks and moving average statistical algorithms 3. Alarms were reviewed by two epidemiologists before an investigation was triggered					The integration of HEWS with previously existing infrastructure was efficient resource-wise Use of secodnary data took some of the burden off of already-burdened healthcare staff (they didn't have to fill in more forms and what not) Nearly half of all generated alarms were made for acute febrile syndrome Senensitivity of the HEWS systems was favored to catch events which may have profund health i…	Although hourly data analysis was near real-time, it would have been better to identify cases before they depart from the health-care facility 10-20% of data was missing from central database. This is due to incomplete entries by physicians, consistent with other health surveillance systems Since only 16 Ministry of Health hospitals were covered, potential public health threats may have been miss…
Carrico et. Al., 2005		Louisville, KY, USA	May 4-15, 2002 (d	Sporting/Cultural	Kentucky derby Race: 156k Fireworks: 500k	Developed for event	Cardiac -chest pain GI -vomiting/diarrhea ID -fever with rash/myalgias Neuro-Sz/Paralysis Other -Trauma/wound/childbirth cx Psych -MSChang/Emotionally unstable Respiratory -Difficulty breathing/SOA	ED Data (demographics and basic syndromic data on patients visiting Eds)	Personal Digital Assistant Group (PDAG): ED -> PDAG (system and database) -> Jefferson County Health Department (JCHD) Computerized Record Group (CRG): ED -> Hospital native computerized records system -> JCHD	Daily	In february 2005, the Medical Subcommittee of the Louisville Crisis Management Group began brainstorming ways of implementing syndromic surveillance at the Kentucky Derby. March 2002 - Infection Control Department at University of Louisville introduces syndromic surveillance to all local hospitals (13). Data was collected daily from April through May 2002 (7 syndromic cats). Hospital participatio…	Clinicians at participating hospitals would enter demographic and syndromic data (based on distinct categories) into either their own hospital computerized record system or a project-specific PDA, provided by the operators of the syndromic surveillance system. This data was then transmitted to the JCHD daily and reviewed. If patient did not fall into syndromic category, chief complaint was still …					Most complete data was from hospitals that used computerized records and assessed syndromic category at time of assessment. There was differences in computer tech between different hospitals. Each hospital had a system that did not interface with the system of other hospitals. This was remedied with data standardization. Hospitals accepted the healthdepartment as a data repository because ndividu…	There was in inconsistency in who reported the syndromic data between hospitals. At some it was nurses and at others it was scribes. Inter-rater reliablity was subsequently addressed.
Elias et. Al., 2020		Maputo City, Mozambique	September 4-6, 2019	Religious	Pope Francis visit:	Developed for event	Hypertension Hypothermia Headache Gastroenterite Ache Dyspepsia Trauma Vertigo Asthmatic Crisis Diarrhea Allergy Malaria Hysteria Others	Modile health first aid units in four locations around the city (Structured survey forms)	Clinic -> Tablets (presumably an internal database)	Daily	A real-time surveillance syndromic surveillance system was implemented by the Mozambican Ministry of Health (MoF) for the duration of the event. The tablet-based survey tool was piloted beforehand for testing and evaluation of its feasibility. Surveillance health staff received short training on survey administration.	Data was collected in real-time via tablets at mobile health clinics set up in 4 places in Maputo city where the Pope held public visits. The survey was a short, structured form completed by individuals seeking care. Data was entered and analzyed in R. A cross-sectional descriptive epidemiological assesment was performed daily over the three-day duration of the event. Data included basic demograp…		R - specifically the ODK package			HTN (hypertension) was the most frequent diagnosis (could be attributed to fatigue and stress caused by extended periods of waiting/walking). Hypothermia was common on the last day (greatest number of attendees).	The estimated attendance of each event is unknown, thus the prevalence of sydromces and diagnoses could not be estimated Data on risk factors during the event was not collected System was implemented only during the events days, thus cases preceding the event were lost. Also because of this, baseline data was not collected
Cherry et. Al, 2019	ANCR ESSENCE: Aggregated National Capital Region Electronic Surveillance System for the Early Notification of Community-based Epidemics	Washington D.C., USA	Inaguration - January 20, 2017 System active: Baseline period (Jan 13-18, 2017) Inaugural period (Jan 19-21, 2017) Postinaugaral period (Jan 22-27, 2017)	Political/Cultural (inaguration + protests)		Priorly in place but modified for event	Botulism-like Cold weather-related Dehydration Disease conditions of interest Fever GI illness Hazardous materials exposure Hemorrhagic illness Inaguaration-related illness ILI Injury Interpersonal violence Localized lesion Lymphatic illness Mental health Mumps Neurological Other Rash Respiratory Sudden death	ANCR ESSENCE: 56 National Capital Region health care facilities: 8 DC Eds, 13 southwestern Mayland Eds, 18 Eds and 17 urgent care centers in northern Virginia First-aid Station Surveillance: 38 medical aid stations (16 at National Mall, 7 at US Capitol, 9 at the parade route, 4 at the inaugural balls, 1 at downtown walking route, 1 at the National Cathedral). DC Emergency Healthcare Coalition Sur…	ANCR ESSENCE: Respective data sources chief complain text data -> DC Department of Health (DCDOH) First-aid Station Surveillance: Respective medical aid stations -> DCDOH (Via the HC Standard Software Suite) DC Emergency Healthcare Coalition Surveillance: ED -> Health Information System (HIS) -> DCDOH Veterinary Web-based Surveillance: Vet clinic -> Web-based reporting system -> DCDOH	ANCR-ESSENCE: Updated in real-time, reviewed Daily First-aid Station Surveillance: Updated in real-time, reviewed Daily DC Emergency Healthcare Coalition Surveillance: Updated every 8 hours, reviewed daily Veterinary Web-based Surveillance: Data updated and reviewed daily	ANCR-ESSENCE: Already in use at a large number of healthcare facilities in/around DC. However, specific inaguartion-related terms/concepts were integrated into the pre-existing syndromes. A syndrome category was established for inaguration-related illness. Baseline data was already being collected due to ongoing use of this system prior to event. 2 weeks prior to inaguration, E-mails were sent to…	ANCR-ESSENCE: The ANCR-ESSENCE system is designed to parse chief complaint text data and assign record to 1 of 15 syndromes (there were a few added for the inauguration event) based on keyword queries. The data is then analyzed with automated algorithms to establish whether the case counts for a syndrome/subsyndrome are significantly higher than the counts of the preceding 28 days. Baseline data …	ANCR-ESSENCE: Statistical algorithms as described by Burkom and Elbert	First-aid Station Surveillance: HC Standard Software Suite (Global Emergency Resources, LLC)			No alerts from the human syndromic surveillance were considered to be of public health significance. For Eds, the primary syndrome reported was pain/cramps. For medical stations it was faint/dizzy. 75% of the DC Eds reported through the HIS module. Vet reporting varied from 45% to 95% daily. Most common vet syndrome was GI. No unusal disease or injury clusters detected. Early planning and close c…	Data from the systems do not provide real-time data. It could be delayed by 24 hours in many cases, preventing rapid identification/follow-up of clusters. 68.5 of all chief complaints were noted as the 'other' category. This may have decreased sensitivity for specific health conditions reported as 'other.' The vet surveillance process was cumbersome due to data delays (increasing the need for DCD…
Heitzinger et. Al., 2020		Hopkinsville, Kentucky	Eclipse: August 21, 2017 System active: August 17-22	Cultural	116500	Priorly in place but modified for event	Gastrointestinal illness Heat-related illness Respiratory illness Drug overdose Bite or sting Eclipse (this was an additional flag)	ED chief complaint from 5 local hospitals	ED -> ESSENCE -> KDPH	Updated in real-time, reviewed every 6 hours.	3 weeks before event, KDPH gave presentation to local Eds inviting them to implement enhanced syndromic surveillance by the inclusion of the term 'eclipse' in the chief complaint field for any patients who had attended eclipse-related event from Aug 17-22. Out of the 6 hospitals, all expressed interest, one had an IT issue that prevented data transfer to ESSENCE. For ensuring correct data entry, …	ED staff enter the term 'eclipse' into chief complaint field for the electornic health record of any patient who had attended eclipse-related event. This data was transferred/stored/analzyed using ESSENCE. A dashboard was created with side-by-side 90-day time series graphs of the counts/percentages of each syndome category and visit volume. Dashboard was monitored every 6 hours by epidemiologists…		ESSENCE			One strength of this system was the proactive flagging of ED patient visits with the term 'eclipse'. This allowed public health personnel to quantify cause-specific morbidity related to the event itself. There were a large number of event-specific flags (moreso than for Hurricane Irene or Special Olympics). This could be attributed to the high level of participation of area hospitals and strong c…	System did not provide the number of patients seeking care due to deidentification of data and the inability to link it to EHRs Hospital IT staff and HER vendors were not included in the implementation of the system, even though they facilitated visit flagging. This type of surveillance can be time-consuming (particularly visit flagging), thus sufficient time must be given for this step (2 weeks …
Lami et. Al., 2019		Wassit governate, Iraq	December 1-10, 2014	Arbaeenia: Religious		Built for event	Acute watery diarrhea Bloody diarrhea Fever and cough Vomiting with or without diarrhea Fever and bleeding tendency Fever and rash	40 mobile clinics set up along the road that pilgrims walk along	Mobile clinics reporting form -> Clinic registry -> Electronic database for research		Approval was obtained from Iraq's Ministry of Health to permit the use of a basic communciable disease surveillance system in the 40 mobile clinics set up for Arbaeenia Note: most of the clinics are not staffed/run by medical doctors Before the event, the health workers staffing the clinics received a short training by communicable disease surveillance officers in Wassit governorate on how to fil…	A form was developed to collect patient data upon visits to the clinics. The info collected on the form was age (<5 and >5 years), sex, total number of pateints attening the mobile clinic, and the classification of a patient's disease/condition into one of the six syndrome categories. ^this info was then recorded into the clinic's registry book. ^this data was then entered and analyzed into an el…		Epi Info 7			Fever and cough was the most common syndrome. The second day of the event showed the highest proportion of syndromes presented. However, this could be attributed to overattendance just after launching the clinics, rather than an actual outbreak. Further investigation by the surveillance officers did not reveal any clustering of cases. The syndromes were determined based off of Iraq's disease prof…	Findings couldn't really be compared with those from Iraq's national health surveillance system because this sytem used syndromes and the national system uses diseases. Rate of syndromes could not be estimated. The grouping of age into >5 year category is too wide a grouping, limiting the comparison of syndromes by age Since the study was limited to Wassit governate and the 40 mobile clinics, it …
Neto et. Al., 2020	Guardians of Health	Rio de Janerio, Brazil	Pre-event: March 28- August 4, 2016 Event/post-event: August 5 - October 26, 2016	Olympics - Sporting	7.5 million	Built for event	Body pain Headache Joint pain Cough Sore throat Fever Shortness of breath Nauseau and/or vomiting Diarrhea Itching Rash Red eyes Bleeding	User submitted data through web/mobile apps	Apps -> Backend server -> Guardians of Health Dashboard/Database	Data updated/collected daily, analyzed in real time	The Android app was developed with Java, the iOS app was developed with Objective-C and Swift. Syndromes were determined based off of health/disease profile of region (Brazilian Ministry of Health; with considerations of arboviruses such as dengue, Zika and chikungunya) The loess function was used because other time series algorithms had problems dealing with datasets with many zeros or were not …	Users were recruited to download and use the mobile/web apps. They were only considered users if they signed the terms and conditions/informed consent form. The apps collected basic demographic info (sex, age, city). The apps motivated the users daily, via push notifications, gamification and marketing, to update their health status. Health status data included the following: whetehrt the user wa…	Visual Dashboard (syndromic clusters): k-means algorithm Count-based alert system: locally estimated scatterplot smoothing (loess) function	Android app development: Java iOS app dev.: Objective-C, Swift Web app dev: AngularJS (JavaScript framework) Back-end server: NodeJS Web server: Nginx API: Google Maps, Git Visual dashboard: AngularJS, JavaScript D3 library Early warning system: R			App was downloaded 59,312 times (95.47% on Android and 4.53% on iOS). 12,743 reports were generated. After filtering for spam, this was 9,148 reports. Only 13.23% of all downloaders became registered users. The predominance of android users can be attribute to the lower cost of android phones in Brazil. 20% of registered users overlapped with the users from the participatory surveillance system e…	User engagement limits the effectiveness of participatory surveillance The lack of a permanent mangegement/development/support structure for the implementation of these systems poses a challenge to using these systems when necessary. There is a lack of prospective planning regarding health surveillance in relation to mass gatherings.
Elliot et. Al., 2012	Emergency Department Sentinel Syndromic Surveillance System	London, UK	26 July 2010 to 25 July 2011 (this system was built as a preliminary test for the Olympics in the following year)	Sporting: 2012 London Olympics		Built for event	Broad/Generic: all attendances respirator cardiac gastroinestinal Specific: acute respiratory infection meningitis myocardial ischaemia gastroenteritis Under development: heat wave cold weather chemicals/poisons injury	ED	ED database->HPA dataset->Virtual Server->Deidenitification->IT Server (daily data)->Mirrored IT server (daily data)->HPA dataset->Data validation->EDSSS dataset (HPA)	Daily	UK college of Emergency medicine (CEM) was contacted for support/guidance. A CEM rep joined the EDSSS project group to provide expertise and connections with ED clinicians. Eds were recrruited via an initial engagement with ED clinicians at each department to discuss requirements/clinical and public health benefits of project. Approval was then gained from IT and governance departments within eac…	An Emegrency Department Information System (EDIS) is used at at all the Eds in the system for the elctronic recording and management of patients during visits. Different EDIS's are used . The Symphony EDIS was used to collect data in the present study. This EDIS was configurd to meet structure/data format standards of an EDSSS minimum dataset. Data was securely transferred (encrypted using 256-bi…					Six Eds were recruited. A triage severity ratio was devised to monitor number of patients categorised as emergency and urgent against semiurgent and non-urgent. Basic demograpic data showed high level of completion, as well as triage category. Triage presentation completion was highly variant (ranging from 0-100%). The diagnostic code data field showed the poorest completion rates. The establishm…	A full vlaidatin of the EDSSS data was not conducted. This needs to happen to inform usefulness of various MDS fields. Differeing coding standards between ED's provides challenges to consistent mapping of diagnostic codes within the EDSSS. The integration of ICD10, SNOMED-CT and the UK DOH Commissioning Data Set coding data was difficult but may push the ED's involved towards using a single code …
Sokhna et. Al., 2020		Touba, Senegal	November 16-21, 2016	Religious: Grand Magal of Touba		Built for event	Headache Fever Fatigue Vertigo High blood pressure Diffuse pain Arthralgia Myalgia GI RI Dental pain Trauma Conjunctivitis Heat stress Urinary symptoms	154 public healthcare sites (dedicated to treating GMT attendees)	Healthcare sites -> Secondary data managers -> Database	Retrospective (data entered/analyzed after event conclusion)		A standardized paper form (provided by Ministry of Health) was developed to record demographic, morbidity, and mortality data in free-text format. This form was given to healthcare personnel (doctors, nurses, medical students, etc.) to collect data from patients who visited one of the 154 public healthcare structures devoted to the GMT. Body temp was also taken with an electronic auxillary thermo…	Pearson’s chi-squared test Fisher’s exact test	STATA 11.1			Most frequent syndromes were GI and respiratory. Preparedness of the medical infrastructure for GMT should focus on these syndromes. Results provide useful data on what preventative measure to implement (i.e. reinforcing hand washing and cough etiquette) The low malaria rate observed tracts with national surveillance data. The low incidence of malaria can be attributed to greater prescription of …	Since data was not analyzed in real-time or at a high level of spatial detail, it's difficult to gleam context about the syndromes identified. Due to the free-text structure of the data, information was missing in some cases No follow-up with patients was conducted
Lami et. Al., 2019		Route along Najaf to Karbala, Iraq	November 12-22, 2016	Religious: Arbaeenia	25 million		Fever and cough or flu Food poisoning Acute bloody diarrhea Acute dermatological conditions Acute watery diarrhea Fever and bleeding tendency Fever and rash Other acute illnesses (trauma/walking for long distances, accidental inuries, joint pain)	20 Health care facilities along route from Najaf to Karbala	Healthcare sites -> Data4Action platform -> Surveillance supervising team	Updated in real-time, briefings daily	Colloboration occurred between the Eastern Mediterranean Public Health Network (EMPHNET), the Iraq Field Epidemiology Training Program (FETP) and the Iraq Ministry of Health to implement real-time ssurveillance during the event. A team of survey supervisors was trained by EMPHNET. These supervisors then conducted two subsequent sets of training for data collectors at the healthcare sites. There w…	One tablet was provided to each field team (1 for each health care facility, 20 total). The digitized survey tool use two forms (published shortly before the event; the Health Facility Survey and the Case Survey) to have field teams collect data on patient visits. If there was a malfunction with a system, personnel were told to put '[TEST]' in the final response and these entries were dropped fro…		Data4Action (for digitizing survey tool) SPPS (for data analysis) Excel (for graph creation)			The most common symptom was 'fever and cough or flu'. The most common injury was 'blisters due to walking long distances'. The event placed tremendous pressure on local health care resources. Water and food safety, as well as compliance with health conditions, should be ensured before and during the event. Training on safe food handling should be given to food handlers. Increased physical activit…	Improvements need be made involving the the process of documenting cases medically, including the application of documented referral systems from medical units to other insitutes, as well as the documentation of drug prescriptions, medical needs, etc.
Tobunga et. Al., 2014	Kiribati Syndromic Surveillance System part of the Pacific Syndromic Surveillance System	South Tarawa, Kiribati	Surveillance period: July 10-24, 2013	Kiribati Independence Celebrations - cultural/political		Priorly in place but enhanced for this study	Acute diarrhea	All health facilities on South Tarawa - two hospitals and 14 community clinics	Health facilities -> National Health Information Systems Unit (HIS)		On July 10, 2013, during the Kiribati independence celebrations, the Tangaru Central Hospital reported 20 cases of pediatric acute diarrhea to the Ministry of Health and Medical Services (MHMS) Public Health Division through the established syndromic surveillance system. This outbreak investigation is being reported in the present paper	A case definition was established for acute diarrhea outbreak: “any person presenting to a health facility on South Tarawa with acute diarrhoea and/or vomiting after 10 July 2013." For the duration of the outbreak, staff of all South Tarawa health facilities reported cases that met that definition (along with usual syndromic surveilance activities) to the HIS for collation, analysis and dissemina…			1118 cases met outbreak case definition	acute diarrhea	The majority of the cases were on Betio, the village with the highest population. 16 of the 20 specimens colledted were positive for rotavirus. Control measures: Training was provided to clinical staff on appropriate diagnoses of cases and case management A modified triage system was inroduced at hospitals Ward space was expanded to accomodate admissions and descrease chance of hospital-based tra…	Due to the case definitions being based on presentations to health facilities, it is likely that the true number of cases was higher than reported in the current investigation. One limitation of this study is that it does not go into great detail about the syndromic surveillance system itself.
White et. Al., 2018		Pohnpei State, Federated States of Micronesia	July 19 - 29, 2014 Surveillance period: July 17 - August 6, 2014	Sporting - 8th Micronesian Games	1700 athletes and officials	Priorly in place but enhanced for this study	Acute fever and rash ILI Prolonged fever Fever and Jaundice Watery Diarrhoea Non-watery diarrhea Foodborne disease outbreak Heat-related illness	Prior to event: Pohnpei State Hospital, Genesis Hospital During the event, site were expanded to 11 (Games venues, hospitals and community clinics)	Surveillance form -> SAGES-OE -> daily sitreps	Daily	As part of the preparation phase, a disease risk assesment as well as an assesment of exiting surveillance systems is conducted. Pohnpei implemented EWSS in 2010 as part of the Pacific Public Health Surveillance Network Pacific Syndromic Surveillance System. Number of indicatable syndromes increased to eight. There were two Games-specific sentinel sites set up. One of them was a high school that …	A daily surveillance form was used to record number of acute care encounters and syndrome cases. These forms were collected daily. ^The collected data was then entered into the Suite for Automated Global Electronic bioSurveillance OpenESSENCE (SAGES-OE) open-source web app (Johns Hopkins University). JHU helped adapt the tool for the games. The relevant sentinel site was contacted in the case of …		SAGES-OE	5640 sought care, 408 syndome cases	ILI	There was an urban-rural divide in syndromes: for urban ILI was most common, for rural watery/non-watery diarrhea was most common. These differences in disease burden can be used to indetify public health gaps (e.g. polluted water sources may be more common in rural areas) as well as whether there is a need for a joint health response (e.g. required for watery diarrhea outbreaks but not ILI outbr…	SAGES-OE could not be implemented across the network due to a lack of computers and computer-trained staff. There was also problems of connectivity in rural areas. Staff fatigue was experienced due to intense daily operation of the surveillance system for multiple weeks. Lab sample collection needs to more closely match syndrome patterns.
White et. Al., 2017		Apia, Samoa	September 1 - 4, 2014	Political - Third United Nations Conference on Small Island Developing States (SIDS)	3000 delegates	Priorly in place but enhanced for this study	Acute fever and rash ILI Prolonged fever Fever and Jaundice Watery Diarrhoea Non-watery diarrhea Foodborne disease outbreak Chikungunya-like illness Dengue-like illness Acute flaccid paralysis Neonatal tetanus Acute fever and neurological symptoms	10 sentinel sites located in proximity to the event	Surveillance register ->spreadsheet based data-storage/analysis tool -> daily sit reps	Daily	The Samoan Ministry of Health (MoH) asked the Pacific Community (SPC) for technical support in planning, implementing and managing enhanced surveillance for the event. 3 factors were evaluated in preparation for the event: (1) the current scope and scale of the existing surveillance system; (2) the number and geographical diversity of SIDS conference delegates; and (3) the disease risks. Updates …	A surveillance register was used to capure daily acute care encounters and syndrome cases. These were collected daily and replaced. Due to technical challenges, a spreadsheet-based alternative to SAGES-OE was used to store data and produce graphical summary, which was incorporated int daily situational reports, which included other info like lab results. A lab surveillance sie was established to …			2386	ILI	A sustainability plan was established to transition components/modificaitons of the mass gathering system into the routine surveillance system (this included monitoring benchmark surveillance performance). There were no novel infectious disease outbreaks recorded for this event. The system performed well. The CHIKV outbreak did not impact the conference (they wanted to include this syndrome due t…	Not enough time was allocated towards testing SAGES-OE. There were technical difficulties with its implementation that prevented it from being used.
van Dijk et. al., 2017	Acute Care Enhanced Surveillance (ACES) system	Toronto, Ontario, Canada	Event: August 7-15, 2015 Surveillance: July 7 - August 18, 2015	Sporting: 17th Pan American and Parapan American Games	12000 athletes 16000 volunteers 250000 visitors	Prioly in place	84 distinct syndromes for normal ACES system For the PPAG: There were categories of syndromes 1. Terrorist threats: smoke inhalation injury trauma burn mental health issues cellulitis carbon monoxide poisoning orthopaedic fractures 2. spread of communicable disease: RI fever/ILI Gastroentiritis Meningitis Sepsis 3. Environmental/Air-quality-related events: asthma/chronic obstructive pulmonary dis…	124 acute care hospitals across Ontario	Hospitals -> ACES	Real-time through a shifting 24 hour window.	Due to the costly nature of investigating false positives, the present researchers aimed to develop a risk assessment tool for the ACES system, based off of a risk assessment process employed by Public Health England drng the 2012 Olympics. Months before the PPAG, the process for using the tool and its context wityhin surveillance strategy were determined.	Hospital visit triage info is collected from 124 acute care spots across Ontario. Natural language processing algorithms are used to sort visit info into syndrome cats based on patient's chief compalint Statistical algorithm then detect variations/trends in visits. In the present study, there was an additional paper-based risk assesment tool to assess severity of each alert raised by ACES system …					1420 alerts during 43 day period. 182/1420 alerts were identified for further investigation. Tool took 2-5 mins to complete. A potential carbdon monoxide exposure in a school setting was the potnetial cause for a surge in carbon monoxide-related alerts THe number of false positives followed up on can be greatly reduced by the use of this tool, which is quick to use once use is familiar. The next …
Todkill et. Al., 2016	Real-Time Syndromic Surveillance Team (ReSST, withing Public Health England): Emergency Department Syndromic Surveillance System (EDSSS) General Practitioner Out-of-Hours System (GPOOHS)	London, UK	Event: July 27-August 12, 2012 Surveillance: July 13 - August 26, 2012	Sporting: London 2012 Olympics		Prioly in place but modified for event	EDSSS: Total attendances Respiratory Acute respiratory infection Asthma/Wheezing/Difficulty breathing GI Gastroenteritis Cardiac Myocardial Ischemia Chemical/poisons Alcohol Bites and Stings GPOOH: Total contacts Respiratory Acute respiratory infection Asthma/Wheezing/Difficulty breathing GI Gastroenteritis Cardiac Myocardial Ischemia Insect bites and stings	EDSSS: 23 Eds (six in London) GPOOH: 45 GPOOH and unscheduled care providers			The existing system was modified to include daily general practitioner (GP) out-of-hours (OOH) contacts and emergency department (ED) attendances at sentinel sites.	Anonymized data is collected from network of providers, daily. Information includes non-indentifiable patient demographics: age, sex, general geo location as well as other info such as clinical diagnosis, severity of presentation and date/time of each patient contact. EDSSS and GPOOH: Based on the diagnosis code for each attendance, a syndromic indicator is assigned to the visit (slightly differe…	Students t-test		EDSSS (England): 194,875 (2012), 203,191 (2013) GPOOH (England): 1,121,455 (2012), 1,352,303 (2013)		Only ED's which collected continuous daily data during the same days in 2013 were included in study. The majority of SI's showed similar trends during 2012 and 2013, with the except of EDSSS attendances in London related to 'chemicals and poisons'. This was partially attrituable to a spike in acute alcohol-related attendances around opening ceremonies. There were no significant increaseses in EDS…	Neither system had total coverage of English population. There were some changes in GPOOHS coverage due to some providers expanding/changing boundaries. The accurate and consistent coding of attendances was not validated. The changes in trends/patterns were not investigated contemporanouesly, so causality cannot be inferred from results. Other events during the Olympics, which could potentially b…
Muscatello et. Al., 2005		New South Wales (NSW), Australia	Event: October 10 - November 22, 2003	Sporting: 2003 Rugby World Cup	~60000	Built for event	Abdominal pain Chest pain Convulsions Fever Collapse/syncope/coma/delirium/dizziness Neuromuscular/vision problems Selected GI Diarrhea and intestinal infections Vomiting cardiac arrest cardiac dysrythmias asthma influenza pneumonia pertussis other/unspecified respiratory infections respiratory failure/distress head inury burns bite or sting open wounds poisoning (not illicit drug or alcohol) ill…	12 NSW ED's	ED -> NSW Wide Area Network (WAN) -> central surveillance database.	Data processing - real-time Reporting - daily	EDIS, a commercial patient adiministation and clinical information system is used in the majority of NSW ED's. Senior ED clinicals and regional health authority managers were contacted to discuss the project. 12 ED's were intially approached (based on proximity to World Cup events, 49 total ED's in Sydney). All ED's agreed to participate after modifications to the design of the surveillance syste…	Health Level 7 (HL7) formatted electronic messaging transmitted the following data from the EDIS to the central surveillance databse through the NSW WAN: type of visit (such as emergency, planned or unplanned return visit), mode of arrival (such as ambulance or private vehicle), patient age in whole years, sex, country of birth, country of residence (where available), triage nurse-assigned urgenc…	Naïve Bayes classifiers (for text data) Cumulative sum methods (for signal processing of syndrome counts) Pearson correlation coefficients Poisson distribution-based confidence intervals	Python R libbow PostgreSQL SAS	Median: 997 per day		Only one hospital used HL7 messaging. All the others used the FTP batch feed method. Data was complete for 37 of 44 days. Median completeness of ICD-coded data was 76%. Over the entire surveillance period, 21 signals were observed. None of the signals warranted further action. Daily counts and sensitivity as compared between the two syndrome categorisation methods (free text NB classification and…	There were barriers to HL7 messaging implementation: lack of HL7 expertise among local info systems support staff, variety of EDIS software versions, a need for HL7 routing infrastructure within the NSW WAN. A mean of 1.1 codes are entered into the EDIS, thus only a limited part of the presenting syndrome may be reflected in the the recorded ICD codes. Automated text classifier did not work well …
Hoy et. Al., 2016		Solomon Islands, Oceania	Event: July 1 - 14, 2012 Surveillance: June 25 - July 22, 2012	Cultural: 11th Festival of Pacific Arts	3000 artists/performers and additional visitors		Acute fever and rash Prolonged fever ILI Acute fever and neurological systems (AFN) Fever and jaundice Heat-related illness Watery diarrhea Non-watery diarrhea	15 sentinel sites in Honiara (nine public clinics, two private clinics and three temporary clinics)	Sentinel sites -> web-based database (SPC server, Noumea)	Daily	Solomon Islands Ministry of Health and Medical Services (MHMS) requested the Pacific Community (SPC) to provide technical assistnce for enahnced syndromic surveillance (ESS) at the FOPA. The SPC agreed. The existing SS system was assessed two months befroe event for strengths and weaknesses. A literature review was conducted to identify disease patterns within country. A self-assesment was conduc…	A reporting form was used at the sentinel sites to collect data on name, age, sex, country of origin, province of origin, zone location in Honiara, syndrome, malaria smear result and whether lab samples had been taken and sent to lab. A web-based database, hosted on an SPC server in Noumea, was used for data entry, storage and analysis. The surveillance team collected the reporting forms every mo…			1668	ILI	Staff felt that the system was relatively simple and operated succesfully. Daily reporting was carried out on time, as well as the data analysis and production of dialy situational reports. Clinic staff attitudes changed significantly after feedback visits reguarly occurred. It is possible that ESS helped the early detection of outbreaks. If electronic disease surveillance software is used, the E…	It was not toally clear when/how to collect specimens. Lab staff often did not communicate result back to sentinel sites, preventing an effectie outbreak response, if necessary. More training need be given. Some of the ESS improvements may not be sustainable past mass gathering (due to limited human resources and sample transportation methods). Graph peaks were heavily influenced by an influx of …
